# Supplementary material for: Tocilizumab monotherapy uncovered the role of the CCL22/17‐CCR4+ Treg axis during remission of crescentic glomerulonephritis
Source: Clin Transl Immunology. 2020 Oct 30;9(11):e1203. doi: 10.1002/cti2.1203 (PMC7596393; doi:10.1002/cti2.1203)
Supplement: Supplementary file 2 [file CTI2-9-e1203-s002.xlsx]

## Sheet: Sheet1
Supplemental table 4

## Sheet: FACS antibodies
FACS antibodies
Reactivity	Company	Product No	Label	Target	Clone	Dilution
Mouse	eBioscience	45-0042-82	PerCP-Cy5.5	CD4	RM4-5	1/200
Mouse	eBioscience	25-0042-82	PE-Cy7	CD4	RM4-5	1/200
Mouse/Human	eBioscience	17-0042-82	APC	CD4	RM4-5	1/200
Human	BioLegend	300208	PE	CD2	RPA-2.10	1/100
Human	BioLegend	309208	PE	CD2	TS1/8	1/100
Mouse	eBioscience	12-0251-82	PE	CD25	PC61.5	1/100
Mouse	BioLegend	100341	Brilliant Violet 421	CD3e	145-2C11	1/100
Mouse	BioLegend	100752	Brilliant Violet 510	CD8a	53-6.7	1/200
Mouse	BioLegend	103108	FITC	CD45	30-F11	1/200
Mouse	BioLegend	103134	Brilliant Violet 421	CD45	30-F11	1/200
Mouse	BioLegend	103138	Brilliant Violet 510	CD45	30-F11	1/200
Mouse	eBioscience	45-0112-82	PerCP-Cy5.5	CD11b	M1/70	1/200
Mouse	eBioscience	12-0114-82	PE	CD11c	N418	1/200
Mouse	eBioscience	11-4801-82	FITC	F4/80	BM8	1/100
Mouse	BioLegend	141708	APC	CD206(MMR)	C068C2	1/100
Mouse	BioLegend	131204	PE	CD194(CCR4)	2G12	1/100
Mouse	eBioscience	11-7311-41	FITC	IFNγ	XMG1.2	1/200
Mouse	eBioscience	12-7041-41	PE	IL-4	11B11	1/100
Mouse/Rat	eBioscience	17-7177-81	APC	IL-17A	ebio17B7	1/200
Mouse/Rat/Bovine/Dog/Cat/Pig	eBioscience	17-5773-82	APC	FoxP3	FJK-16s	1/200
Mouse	BioLegend	127628	Brilliant Violet 421	Ly6G	1A8	1/200
Mouse	BD Biosciences	562701	Brilliant Violet 421	CD19	1D3	1/200
Mouse	BD Biosciences	563063	Brilliant Violet 421	CD49b	DX5	1/200
Armenian Hamster / IgG	BioLegend	400911	APC	Armenian Hamster IgG Isotype Control	HTK888	1/200
Armenian Hamster / IgG	BioLegend	400907	PE	Armenian Hamster IgG Isotype Control	HTK888	1/200
Dead or Live	eBioscience	65-0865-14	eFluor 780	Fixable Viability Dye	−	1/2000

## Sheet: Immunohistochemistry antibodies
Immunohistochemistry antibodies
Reactivity	Company	Product No	Label	Target	Clone	Dilution
Mouse/Human	Bio-Rad Laboratories	MCA1477	Unconjugated	CD3	CD3-12	1/300
Mouse	Novusbio	NB100-39002	Unconjugated	FoxP3	Q99JB6	1/400
Rabbit	Thermo Fisher Scientific	A-11006	Alexa Fluor 488	Rat IgG (H+L)	−	1/300
Rabbit	Thermo Fisher Scientific	A-11035	Alexa Fluor 546	Rabbit IgG (H+L)	−	1/300

## Sheet: Masscytometry_panel
Masscytometry_panel
Reactivity	Company	Product No	Label	Target	Clone	Dilution
Human	Fluidigm	3141014C	141Pr	CD196 (CCR6)	11A9	1/100
Human	Fluidigm	3142001C	142Nd	CD19	HIB19	1/100
Human	Fluidigm	3143012C	143Nd	CD127 (IL-7Ra)	A019D5	1/100
Human	Fluidigm	3145001C	145Nd	CD4	RPA-T4	1/100
Human	Fluidigm	3146001C	146Nd	CD8a	RPA-T8	1/100
Human	Fluidigm	3147001C	147Sm	CD11c	Bu15	1/100
Human	Fluidigm	3148004C	148Nd	CD16	3G8	1/100
Human	Fluidigm	3149010C	149Sm	CD25 (IL-2R)	2A3	1/100
Human	Fluidigm	3150001C	150Nd	CD61	VI-PL2	1/100
Human	Fluidigm	3151001C	151Eu	CD123 (IL-3R)	6H6	1/100
Human	Fluidigm	3153020C	153Eu	CD185 (CXCR5)	RF8B2	1/100
Human	Fluidigm	3154016C	154Sm	TIGIT	MBSA43	1/100
Human	Fluidigm	3155011C	155Gd	CD45RA	HI100	1/100
Human	Fluidigm	3156004C	156Gd	CD183 (CXCR3)	G025H7	1/100
Human	Fluidigm	3158032C	158Gd	CD194/CCR4	L291H4	1/100
Human	Fluidigm	3159028C	159Tb	FoxP3	259D/C7	1/100
Human	Fluidigm	3160001C	160Gd	CD14	M5E2	1/100
Human	Fluidigm	3161022C	161Dy	CD66a/CEACAM1	CD66a-B1.1	1/100
Human	Fluidigm	3163008C	163Dy	CD235ab (Glycophorin)	HIR2	1/100
Human	Fluidigm	3164009C	164Dy	CD161	HP-3G10	1/100
Human	Fluidigm	3165017C	165Ho	CD163	GHI/61	1/100
Human	Fluidigm	3166001C	166Er	CD44	BJ18	1/100
Human	Fluidigm	3167002C	167Er	CD27	O323	1/100
Human	Fluidigm	3168008C	168Er	CD206 (MMR)	152	1/100
Human	Fluidigm	3169004C	169Tm	CD24	ML5	1/100
Human	Fluidigm	3170001C	170Er	CD3	UCHT1	1/100
Human	Fluidigm	3172007C	172Yb	CD38	HIT2	1/100
Human	Fluidigm	3173005C	173Yb	HLA-DR	L243	1/100
Human	Fluidigm	3174018C	174Yb	CD49d	9F10	1/100
Human	Fluidigm	3175008C	175Lu	CD279 (PD-1)	EH12.2H7	1/100
Human	Fluidigm	3176008C	176Yb	CD56 (NCAM)	NCAM16.2	1/100
Human	Fluidigm	3209003C	209Bi	CD11b (Mac-1)	ICRF44	1/100
Human	Fluidigm	3089003C	89Y	CD45	HI30	1/100

## Sheet: Electrochemiluminescent assays
Electrochemiluminescent assays
Reactivity	Company	Name	Product No
Human	Meso Scale Discovery	V-PLEX Human Cytokine 30-Plex Kit	K15054D-1
Human	Meso Scale Discovery	Human MIP-3α Ultra-Sensitive Kit	K151BEC-1

## Sheet: Reagents for human analysis
Reagents for human analysis
Company	Name	Product No	Application	Dilution	Protocol
Fluidigm	Cell-ID™ Cisplatin	201198	Dead or live	1/1000	According to the manufacturer’s instructions.
Fluidigm	Maxpar Nuclear Antigen Staining Buffer	201063	Intranuclear staining and fixation	−	According to the manufacturer’s instructions.
Fluidigm	Maxpar Cell Stain Buffer	201068	Surface staining buffer		According to the manufacturer’s instructions.
Thermo Fisher Scientific	Pierce™ 16% Formaldehyde (w/v), Methanol-free	28906	Re-fixation for transport to St. Luke’s MBL Corporation for analyzing	0.02
GE Healthcare	Ficoll-Paque Plus	17144002	Separation of PBMC	−	According to the manufacturer’s instructions.
Nippon Zenyaku Kogyo	CELLBANKER 1	CB011	Cryopreservation	−	According to the manufacturer’s instructions.
Cellular Technology Limited	CTL Anti-Aggregate Wash™ 20x Solution	CTL－AA-005	Prevention for aggregation during thawing PBMC	−	According to the manufacturer’s instructions.

## Sheet: Reagents for mice analysis
Reagents for mice analysis
Company	Name	Product No	Application	Dilution	Protocol
eBioscience	Foxp3/Transcription Factor Staining Buffer Set	00-5523-00	Intranuclear staining and fixation	−	According to the manufacturer’s instructions.
eBioscience	IC Fixation Buffer	00-8222-49	Fixation	−	According to the manufacturer’s instructions.
eBioscience	Brefeldin A Solution (1000X)	00-4506-51	Cytokine intracellular staining	1/1000	The cells were stimulated for 3−4 h in RPMI-1640 with 10% FBS before staining.
Sigma-Aldrich	PMA (Phorbol 12-myristate 13-acetate)	P8139	Cytokine intracellular staining	50 ng/ml	The cells were stimulated for 3−4 h in RPMI-1640 with 10% FBS before staining.
Sigma-Aldrich	Ionomycin	I0634	Cytokine intracellular staining	500 ng/ml	The cells were stimulated for 3−4 h in RPMI-1640 with 10% FBS before staining.
Roche Diagnostics	Collagenase D	11088882001	Digestion of kidneys	5 mg/ml	In RPMI-1640 with 10% FBS for 30 min at 37 °C
Roche Diagnostics	DNase I	10104159001	Digestion of kidneys	100 mg/ml	In RPMI-1640 with 10% FBS for 30 min at 37 °C

## Sheet: autoMACS separation
autoMACS separation
Reactivity	Company	Product No	Name	Target	Clone	Dilution
Mouse	Miltenyi Biotec	130-052-301	CD45 MicroBeads	CD45	30F11.1	According to the manufacturer’s instructions.
Mouse	Miltenyi Biotec	130-104-454	CD4 T Cell Isolation Kit	−	−	According to the manufacturer’s instructions.
−	Miltenyi Biotec	130-048-801	Anti-PE MicroBeads	Phycoerythrin	−	According to the manufacturer’s instructions.
Mouse	Absolute Antibody Ltd	Ab00123-24.1	Anti-CD16/CD32, Goat IgG1, Recombinant Monoclonal Antibody	CD16/CD32	2.4G2	1/200

## Sheet: In vivo experiments
In vivo experiments
Company	Name	Product No	Application	Dose and Protocol
Chugai Pharmaceutical Co., Ltd	MR16-1	Kindly provided	Neutralizing mouse IL-6 receptor	Refer to the legend.
PeproTech	MDC (CCL22), Murine, Recombinant	250-23	Local administration under the renal capsule	Refer to below.
PeproTech	TARC(CCL17), Murine, Recombinant	250-43	Local administration under the renal capsule	Refer to below.
Medgel Pvt., Ltd.	Medgel (PI5)	PI5-9480E53	Sustained release in vivo	According to the manufacturer’s instructions.
		Local administration of CCL22/17 by surgical procedure
		1. Recombinant CCL22/17 (1μg/5μl) was absorbed in Medgel PI5 (0.5mg).
		2. Leave overnight at 4℃.
		3. Anesthesia.
		4. Expose a kidney.
		5. Transplant under the renal capsule at two points (upper and lower) in the kidney.
		6. Same as the other side.
		7. Close surgical incision by suture.
		8. Recovery with warming.
